# Supplementary material for: Team-family conflicts over end-of-life decisions in ICU: A survey of French physicians’ beliefs
Source: PLoS One. 2023 Apr 25;18(4):e0284756. doi: 10.1371/journal.pone.0284756 (PMC10128920; doi:10.1371/journal.pone.0284756)
Supplement: S3 File — (XLSX) [file pone.0284756.s006.xlsx]

## Sheet: Fig 1 and 2
Motives for conflict (Fig 1)	n=160
Request from relatives to stop treatment	8
Request from relatives to pursue treatment	106		Decision to withdraw treatment	70	Decision to withhold treatment	36
Details of implementation of the decision	10
Other	36
Conflict management tools (Fig 2)	All or Most of the time	Sometimes	Rarely or Never
Transfer of the patient to another ICU	0	14	146	160
Intervention of a legal department	4	16	140	160
Intervention of the hospital mediator	6	30	124	160
Solicitation of a local ethics resource	6	23	131	160
Perform complementary examinations	30	73	57	160
Intervention of the mobile palliative care team	32	56	72	160
Conflict management by the head of department	35	58	66	159
Intervention of the attending physician	36	60	64	160
Use of a representative of the worship	52	67	41	160
Let some time pass	74	39	47	160
Management only internally	75	22	63	160
Advice of a physician independent from the department	99	40	21	160
Proposal of psychological support for relatives	118	35	7	160
Regular meetings with the family	155	4	1	160

## Sheet: Fig 3
Ways to prevent conflicts (Fig 3)
	Systematic search for advance directives on ICU admission	Free visiting hours - Facilitate the presence of relatives with the patient	Suggest that relatives participate in the patient's care	Involve relatives in decisions upon ICU admission	Involve relatives in collegial meetings	Announce LST limitation decision systematically in the presence of a psychologist	Conduct family interviews in a formal way, in a dedicated room, with dedicated time	Early intervention from a palliative care team	Delivery of an “information booklet” dedicated to LST limitation and comfort care	Create a standardized LST limitation protocol in each ICU department	Focus communication on the heaviness of intensive care
	2	2	2	2	2	-1	2	-1	2	1	-1
	2	2	-2	-1	-2	1	2	1	1	2	2
	2	2	1	1	-1	-1	2	1	1	1	2
	2	2	-1	1	-1	2	2	2	2	2	2
	1	1	-1	-1	-1	-1	1	-1	1	1	-1
	0	0	0	0	0	0	0	0	0	0	0
	1	1	-1	-1	-1	-1	1	1	1	-1	-1
	-2	2	-2	2	-2	-1	2	-1	0	-2	1
	2	1	2	-1	1	2	2	1	2	2	2
	1	1	-1	-1	-1	-1	-1	-1	1	1	1
	1	2	1	1	-1	-1	2	-1	0	2	-1
	2	2	2	-1	-1	1	2	1	1	1	1
	2	-1	1	-1	-1	1	2	-1	2	1	1
	-1	-1	-1	-1	-1	1	1	-1	-1	-1	1
	2	2	-1	-2	-2	1	2	-1	1	2	2
	2	2	1	-1	-1	-1	1	1	1	-1	2
	2	-1	1	1	-1	1	2	2	1	1	2
	2	1	1	1	-1	1	2	2	1	1	1
	2	2	-1	-1	1	2	2	1	2	1	2
	-1	2	1	-2	-2	2	2	-1	1	-1	2
	1	1	1	1	-1	-1	1	-1	-1	1	-1
	2	2	2	2	-1	1	2	1	2	2	1
	1	2	0	1	-1	0	2	0	0	1	0
	1	-1	-1	2	-1	-1	2	-1	2	-1	1
	2	2	2	2	1	1	2	2	2	2	2
	-2	2	-1	1	-2	0	2	0	0	0	0
	1	2	2	-2	-1	1	2	1	0	0	1
	1	-1	-1	-2	-2	-1	2	-2	-1	-2	2
	1	1	1	1	-1	-1	2	-1	1	1	2
	2	2	2	2	-1	1	2	2	2	1	1
	1	-2	-2	-1	-2	-1	1	-1	1	-1	1
	2	1	1	1	1	1	2	2	2	2	2
	2	-1	-1	1	-1	-1	2	-1	0	1	1
	0	0	0	0	0	0	0	0	0	0	0
	1	-1	-1	1	-1	-1	1	-1	-1	-1	1
	-1	2	2	2	-1	-1	2	1	2	2	-1
	-1	2	-1	-1	-2	1	2	1	2	1	1
	2	1	-2	-2	-2	1	2	-2	-1	2	1
	2	2	2	2	-1	-2	-1	-1	-1	-1	2
	-1	1	-1	1	-2	-2	2	-1	1	-1	-2
	2	2	-1	-1	-1	1	2	2	2	-1	-1
	1	2	1	-1	-1	-1	-1	-2	1	-1	-1
	2	1	1	-2	-2	-1	1	-1	1	-1	-1
	1	-2	1	-1	-1	1	2	-1	1	-1	1
	1	-2	-2	-2	-1	-1	2	-1	1	-1	1
	2	2	1	-1	-2	1	2	2	2	1	-1
	2	2	2	2	-2	-2	2	-1	2	2	1
	1	2	-1	-1	-1	1	2	2	2	1	2
	1	-2	1	1	1	1	2	2	2	1	2
	1	2	2	-1	-1	1	2	-1	1	1	1
	2	2	2	2	1	2	2	2	2	2	2
	2	1	1	-1	1	2	2	1	2	2	2
	2	1	-1	1	-2	-2	-1	-1	1	2	2
	1	-2	-1	-2	-2	-1	2	1	-1	-1	1
	2	1	1	-1	-2	-1	2	1	1	-1	1
	2	2	-1	-1	-1	-2	2	-2	1	2	1
	1	1	1	1	-1	1	1	-1	1	1	-1
	1	2	-1	-1	-2	1	1	-1	1	1	1
	1	1	-1	1	-1	-1	1	1	1	1	1
	2	1	-1	-1	-2	1	2	1	1	1	2
	-1	-2	-1	-1	-2	1	2	-1	-1	-1	1
	2	1	1	2	1	0	0	0	0	0	0
	2	1	1	1	-1	1	2	2	1	2	1
	1	2	-1	1	1	1	2	-1	2	1	1
	2	2	0	0	-2	-2	2	-2	1	0	1
	2	1	1	2	-1	-1	2	1	1	1	2
	1	2	-2	-2	-2	-2	2	-1	2	2	2
	2	1	1	1	-1	-1	2	-2	1	2	-1
	2	1	1	2	-1	2	2	1	1	2	-1
	2	-1	-1	0	-2	-1	2	-1	1	1	-2
	2	1	1	2	-1	-1	1	1	1	1	2
	1	1	-2	-2	-2	-1	2	1	1	2	-1
	2	-1	-2	1	-1	1	2	-1	1	2	1
	2	2	-1	-1	-2	1	2	2	1	-1	-2
	0	2	2	2	-1	1	2	0	2	-1	0
	2	2	-1	1	-1	1	2	1	2	2	0
	2	2	-1	1	1	1	2	1	2	2	1
	0	0	0	0	0	0	0	0	0	0	0
	2	1	-1	1	-2	-2	2	1	2	0	1
	2	1	-1	-1	-1	-1	1	-1	1	2	2
	1	2	1	1	-2	-1	1	-1	1	1	-1
	0	2	2	2	-2	-1	2	1	0	0	1
	2	2	-1	-1	-1	1	1	1	0	1	1
	2	2	2	-2	-2	1	2	2	2	2	0
	2	2	-1	-1	-2	-1	2	-1	1	1	1
	2	1	0	-1	-2	2	2	1	1	-1	-1
	2	1	1	1	-1	1	2	1	2	1	-1
	1	1	-1	1	-1	-1	-1	1	1	-1	-1
	1	-1	1	-1	-1	-1	2	-1	1	1	2
	0	0	0	0	0	0	0	0	0	0	0
	2	1	-1	1	-1	1	2	-2	1	1	-1
	0	0	0	0	0	0	-2	0	0	-2	0
	2	1	1	1	2	-1	2	-1	1	1	-1
	1	1	1	2	-1	0	2	1	1	1	2
	2	2	1	1	-1	-1	2	1	1	1	-1
	1	1	-2	1	-1	1	2	1	1	1	1
	2	-2	-2	1	-2	-1	2	-1	1	2	2
	2	2	-1	-2	1	2	2	2	2	2	2
	1	1	-1	-1	-1	-1	1	-1	-1	1	-1
	1	1	-1	-1	-2	2	2	-1	-1	-2	1
	2	2	-1	-1	-1	1	2	1	1	1	1
	1	-1	1	-1	-1	1	1	-1	1	1	2
	2	-1	-1	-1	-1	-1	2	1	2	2	2
	2	-1	-1	-1	-1	2	2	-1	2	2	2
	2	2	-1	-1	-1	1	2	1	-1	1	1
	1	1	1	-1	-1	2	2	0	1	1	2
	2	2	-1	1	-2	1	2	2	2	2	-2
	-1	2	1	1	-2	1	2	2	2	-1	2
	2	2	1	1	-1	1	2	1	-2	-2	1
	2	2	1	-1	-2	2	2	1	2	-1	-2
	1	1	-1	0	1	1	2	2	2	2	-1
	-1	1	0	-2	-2	1	1	-1	1	2	2
	1	2	-2	-2	-2	2	2	1	1	1	1
	1	1	1	1	-1	1	2	-1	1	1	1
	1	1	1	1	-1	1	2	1	1	1	1
	1	2	-2	-1	-2	-1	2	1	2	2	1
	2	2	1	1	-1	1	2	1	1	1	2
	1	-1	1	1	1	2	2	1	1	-2	1
	1	1	-1	-1	-1	1	1	1	-1	-1	1
	2	2	2	2	2	1	2	2	2	2	1
	1	2	-1	-2	-2	-2	2	1	1	-1	1
	-2	2	1	1	-1	-1	1	-1	-1	-1	-1
	2	2	-1	2	1	1	2	1	2	2	1
	-1	1	1	1	-2	2	2	-2	1	-2	1
	1	1	-1	-1	0	1	1	1	1	1	-1
	2	1	1	-2	-1	-1	2	1	1	2	2
	0	2	2	2	-2	-2	2	1	1	-2	-1
	2	2	1	-1	1	2	2	2	2	2	1
	-1	2	-1	-1	-2	2	2	2	1	2	2
	1	2	2	-1	1	1	1	-1	0	0	1
	2	2	1	1	-1	0	2	-1	0	1	2
	2	-1	-1	-1	-1	-1	1	-1	1	-1	2
	-1	-1	1	1	-1	-1	1	-2	1	-2	1
	1	1	1	2	-2	-1	1	-1	1	-1	2
	2	1	1	2	-1	-1	2	-1	1	1	1
	2	2	-1	1	1	-1	2	2	2	2	2
	1	2	2	-1	-1	1	1	1	1	-1	1
	2	1	1	1	-1	-1	1	-1	-1	1	-1
	1	-2	2	-1	1	1	1	1	1	1	1
	2	2	-1	-1	-2	1	1	1	1	1	1
	0	2	2	1	-1	-1	2	2	1	-1	-1
	2	2	1	1	1	1	2	1	1	1	-2
	-2	1	-1	-1	-1	1	1	1	1	-1	-1
	2	-1	-2	1	-2	-1	1	1	1	-1	1
	1	0	1	0	-2	1	1	1	1	1	1
	1	1	-2	-2	-2	-1	2	-1	-1	-1	-1
	0	0	0	0	0	0	0	0	0	0	0
	2	2	2	-1	-1	1	1	1	1	-1	1
	1	-2	-2	-2	-2	-2	2	-1	-1	-1	-1
	1	1	-1	1	-1	1	2	1	2	1	1
	-1	2	1	1	1	-1	2	1	1	1	1
	2	2	1	-1	-1	-1	2	2	2	1	1
	2	1	-1	2	1	2	2	2	2	2	2
	-2	2	1	-2	-2	1	2	1	0	-2	0
	1	-1	-1	-2	-1	-1	1	1	0	0	0
	2	2	-1	2	-1	1	2	-1	-1	1	1
	2	2	2	2	-2	1	1	1	1	1	2
	2	1	-1	1	-1	-1	2	1	1	-1	1
	1	2	1	-1	-1	-1	2	-1	1	-1	1
	1	2	1	-1	-1	1	2	1	2	2	1
Mean	1.1875	1.025	0.0875	0.04375	-0.95	0.15625	1.5875	0.25625	0.91875	0.525	0.68125
